# Supplementary material for: Malaria parasites both repress host CXCL10 and use it as a cue for growth acceleration
Source: Nat Commun. 2021 Aug 11;12:4851. doi: 10.1038/s41467-021-24997-7 (PMC8357946; doi:10.1038/s41467-021-24997-7)
Supplement: Supplementary file 3 — Source Data [file 41467_2021_24997_MOESM3_ESM.xlsx]

## Sheet: Figure 1A
6H													Average	6H						SD	6H
	CCL5			CXCL10			IFNβ			IFNα					CCL5	CXCL10	IFNβ	IFNα				CCL5	CXCL10	IFNβ	IFNα
	Repeat1	Repeat2	Repeat3	Repeat1	Repeat2	Repeat3	Repeat1	Repeat2	Repeat3	Repeat1	Repeat2	Repeat3
Ring EVs	7.66059	7.76807	6.15988	15.8938	15.2987	13.2713	2.45684	2.02892	2.72422	0.653925	0.613525	0.913575		Ring EVs	7.19618	14.8212	2.40333	0.727008			Ring EVs	0.899067	1.37488	0.350728	0.162829
Troph EVs	2.8409	3.95999	2.67044	1.42396	3.62607	2.6667	1.92517	3.31637	2.94627	0.9317	0.581147	0.513344		Troph EVs	3.15711	2.57224	2.72927	0.675397			Troph EVs	0.700516	1.10409	0.720537	0.224539
uRBC EVs	0.656959	0.126606	0.45577	3.39079	1.03089	4.63129	2.40169	1.44878	1.08338	1.60806	0.994338	1.01458		uRBC EVs	0.413112	3.01766	1.64462	1.20566			uRBC EVs	0.267738	1.82897	0.680625	0.348637
NT	1	1.05045	1.33027	1	0.644755	0.685286	1	2.27575	0.802443	1	0.750098	0.948224		NT	1.12691	0.77668	1.3594	0.899441			NT	0.177918	0.194459	0.799708	0.1319
12H														12H							12H
	CCL5			CXCL10			IFNβ			IFNα					CCL5	CXCL10	IFNβ	IFNα				CCL5	CXCL10	IFNβ	IFNα
	Repeat1	Repeat2	Repeat3	Repeat1	Repeat2	Repeat3	Repeat1	Repeat2	Repeat3	Repeat1	Repeat2	Repeat3
Ring EVs	17.1948	15.1159	16.1465	15.6998	14.1498	17.4432	4.78039	4.32154	4.74869	2.62697	2.41277	4.31068		Ring EVs	16.1524	15.7643	4.61687	3.11681			Ring EVs	1.03949	1.64765	0.256261	1.03945
Troph EVs	3.97593	2.86806	3.06456	2.52827	9.82143	5.3508	2.17831	2.82103	2.00104	0.710848	1.35338	1.4646		Troph EVs	3.30285	5.90017	2.33346	1.17627			Troph EVs	0.591125	3.67748	0.43145	0.406889
uRBC EVs	1.60607	2.77786	1.36968	5.36062	5.61242	4.34125	2.82054	1.41339	2.36779	1.10368	1.54443	1.56129		uRBC EVs	1.91787	5.10476	2.20057	1.40313			uRBC EVs	0.754096	0.6731	0.718322	0.25947
NT	1	0.668402	0.258508	1	0.459295	0.490487	1	0.45003	0.553102	1	1.82945	1.43829		NT	0.642303	0.649927	0.667711	1.42258			NT	0.371434	0.303573	0.292349	0.414949
24H														24H							24H
	CCL5			CXCL10			IFNβ			IFNα					CCL5	CXCL10	IFNβ	IFNα				CCL5	CXCL10	IFNβ	IFNα
	Repeat1	Repeat2	Repeat3	Repeat1	Repeat2	Repeat3	Repeat1	Repeat2	Repeat3	Repeat1	Repeat2	Repeat3
Ring EVs	8.31675	8.85742	8.4018	27.9528	26.9709	18.5013	17.1693	16.3055	17.5215	44.5984	26.693	27.4911		Ring EVs	8.52532	24.475	16.9988	32.9275			Ring EVs	0.290731	5.19661	0.62571	10.1151
Troph EVs	2.09597	2.81909	2.53759	10.3533	5.66465	13.6914	1.15202	2.78369	2.58175	3.75016	3.23109	3.57236		Troph EVs	2.48422	9.90311	2.17249	3.51787			Troph EVs	0.364504	4.03225	0.889502	0.263791
uRBC EVs	2.29753	3.10563	0.251413	2.74508	1.99761	0.0611902	3.85422	1.90718	2.02318	3.09347	3.12355	2.6074		uRBC EVs	1.88486	1.60129	2.59486	2.94147			uRBC EVs	1.47118	1.38514	1.09218	0.289707
NT	1	0.833838	1.24887	1	1.41736	2.45674	1	1.97051	2.30646	1	2.1216	2.89082		NT	1.02757	1.6247	1.75899	2.00414			NT	0.208884	0.750177	0.678429	0.950866

## Sheet: Figure 1B-CXCL10
	1H	ug/ml	Average	SD
Repeat1	Ring EVs	0.106794	0.0965559	0.00888774
Repeat2	Ring EVs	0.0920511
Repeat3	Ring EVs	0.0908225
Repeat1	TR EVs	0.0990233	0.0997502	0.000737359
Repeat2	TR EVs	0.0997297
Repeat3	TR EVs	0.100498
Repeat1	uRBC EVs	0.104613	0.103968	0.00194036
Repeat2	uRBC EVs	0.105504
Repeat3	uRBC EVs	0.101788
	6H	ug/ml	Average	SD
Repeat1	Ring EVs	0.0848946	0.0913447	0.0121692
Repeat2	Ring EVs	0.0837582
Repeat3	Ring EVs	0.105381
Repeat1	TR EVs	0.0849561	0.0840654	0.00143768
Repeat2	TR EVs	0.0848332
Repeat3	TR EVs	0.0824068
Repeat1	uRBC EVs	0.0830518	0.0829596	0.000272996
Repeat2	uRBC EVs	0.0831746
Repeat3	uRBC EVs	0.0826525
	24H	ug/ml	Average	SD
Repeat1	Ring EVs	0.123257	0.124475	0.0057944
Repeat2	Ring EVs	0.130782
Repeat3	Ring EVs	0.119387
Repeat1	TR EVs	0.122735	0.106671	0.0175905
Repeat2	TR EVs	0.109405
Repeat3	TR EVs	0.0878739
Repeat1	uRBC EVs	0.10962	0.0981223	0.0101644
Repeat2	uRBC EVs	0.0903311
Repeat3	uRBC EVs	0.0944161

## Sheet: Figure 1B-CCL5
	1H	ug/ml	Average	SD
Repeat1	Ring EVs	0.291649	0.26015	0.0318945
Repeat2	Ring EVs	0.227874
Repeat3	Ring EVs	0.260927
Repeat1	TR EVs	0.342186	0.351345	0.00969649
Repeat2	TR EVs	0.361502
Repeat3	TR EVs	0.350345
Repeat1	uRBC EVs	0.279411	0.30794	0.0572277
Repeat2	uRBC EVs	0.270585
Repeat3	uRBC EVs	0.373824
	6H	ug/ml	Average	SD
Repeat1	Ring EVs	11.1098	11.0316	0.0678893
Repeat2	Ring EVs	10.9885
Repeat3	Ring EVs	10.9963
Repeat1	TR EVs	0.484639	0.42808	0.0753678
Repeat2	TR EVs	0.342519
Repeat3	TR EVs	0.457081
Repeat1	uRBC EVs	0.51686	0.488275	0.11802
Repeat2	uRBC EVs	0.589376
Repeat3	uRBC EVs	0.358588
	24H	ug/ml	Average	SD
Repeat1	Ring EVs	9.82624	9.85472	0.109871
Repeat2	Ring EVs	9.97602
Repeat3	Ring EVs	9.76188
Repeat1	TR EVs	0.346349	0.306525	0.0382084
Repeat2	TR EVs	0.270169
Repeat3	TR EVs	0.303055
Repeat1	uRBC EVs	0.616352	0.476535	0.154005
Repeat2	uRBC EVs	0.50179
Repeat3	uRBC EVs	0.311464

## Sheet: Figure 1B-IFNab
	1H	u/ml	Average	SD
Repeat1	Ring EVs	1.641	1.74005	0.139523
Repeat2	Ring EVs	1.89962
Repeat3	Ring EVs	1.67955
Repeat1	TR EVs	0.814426	0.728329	0.0758934
Repeat2	TR EVs	0.699435
Repeat3	TR EVs	0.671127
Repeat1	uRBC EVs	0.43656	0.434712	0.00168695
Repeat2	uRBC EVs	0.434321
Repeat3	uRBC EVs	0.433255
	6H	u/ml	Average	SD
Repeat1	Ring EVs	2.82882	2.75394	0.0885773
Repeat2	Ring EVs	2.77684
Repeat3	Ring EVs	2.65616
Repeat1	TR EVs	0.776682	0.777339	0.0587777
Repeat2	TR EVs	0.718893
Repeat3	TR EVs	0.836443
Repeat1	uRBC EVs	0.433682	0.432971	0.000967456
Repeat2	uRBC EVs	0.431869
Repeat3	uRBC EVs	0.433362
	24H	u/ml	Average	SD
Repeat1	Ring EVs	2.54164	2.62677	0.133184
Repeat2	Ring EVs	2.55843
Repeat3	Ring EVs	2.78025
Repeat1	TR EVs	0.995735	0.946849	0.0481568
Repeat2	TR EVs	0.945357
Repeat3	TR EVs	0.899456
Repeat1	uRBC EVs	0.433308	0.433362	5.33095e-05
Repeat2	uRBC EVs	0.433362
Repeat3	uRBC EVs	0.433415

## Sheet: Figure 1D
16H	ug/ml	Average	SD
NT	0.402177	0.258686	0.183802
NT	0.32237
NT	0.0515115
Pf EVs	0.254655	0.183313	0.081931
Pf EVs	0.201451
Pf EVs	0.0938331
dAdT	1.85683	1.75687	0.11373
dAdT	1.78065
dAdT	1.63313
20H	ug/ml	Average	SD
NT	0.448126	0.306247	0.125717
NT	0.261911
NT	0.208706
Pf EVs	0.485611	0.385651	0.0869805
Pf EVs	0.344135
Pf EVs	0.327207
dAdT	3.31995	3.33063	0.219361
dAdT	3.11681
dAdT	3.55514
24H	ug/ml	Average	SD
NT	0.340508	0.284079	0.0825296
NT	0.32237
NT	0.189359
Pf EVs	0.390085	0.457396	0.156936
Pf EVs	0.636759
Pf EVs	0.345345
dAdT	1.88863	1.95046	0.053669
dAdT	1.97775
dAdT	1.98501

## Sheet: Figure 1F
16H	ug/ml	Average	SD
NT	0.571227	0.473312	0.137581
NT	0.532697
NT	0.316013
Pf EVs	0.406504	0.479027	0.078042
Pf EVs	0.561612
Pf EVs	0.468964
dAdT	1.80255	1.82349	0.0922575
dAdT	1.92443
dAdT	1.74351
Pf EVs+dAdT	0.938211	1.04105	0.0900692
Pf EVs+dAdT	1.079
Pf EVs+dAdT	1.10592
20H	ug/ml	Average	SD
NT	0.460127	0.475529	0.0320222
NT	0.454118
NT	0.512342
Pf EVs	0.609579	0.598504	0.0121288
Pf EVs	0.600389
Pf EVs	0.585543
dAdT	2.62955	2.87873	0.25676
dAdT	2.86419
dAdT	3.14245
Pf EVs+dAdT	0.971792	0.960791	0.0339941
Pf EVs+dAdT	0.987922
Pf EVs+dAdT	0.922658
24H	ug/ml	Average	SD
NT	0.5485	0.51	0.0335
NT	0.494
NT	0.4875
Pf EVs	0.4155	0.482333	0.0682941
Pf EVs	0.552
Pf EVs	0.4795
dAdT	3.127	3.08928	0.149682
dAdT	3.2165
dAdT	2.92435
Pf EVs+dAdT	0.936	0.958833	0.0734614
Pf EVs+dAdT	0.8995
Pf EVs+dAdT	1.041

## Sheet: Figure 1G
	ug/ml	Average	SD
NT	0.0971667	0.106444	0.0135548
NT	0.100167
NT	0.122
dAdT	1.116	1.06633	0.0626126
dAdT	0.996
dAdT	1.087
Pf EVs	0.15	0.138	0.0115326
Pf EVs	0.137
Pf EVs	0.127

## Sheet: Figure 2A
AtDt	, 1 points/sec, 33 sec lag		Pf Evs			NT
	V	cuvette		V	cuvette		V	cuvette
	1.9809	0		NaN	0		2.47035	0
	1.9809	0		NaN	0		2.48055	0
	1.9809	0		NaN	0		2.48055	0
	1.9809	0		NaN	0		2.48055	0
	1.9809	0		NaN	0		2.47035	0
	1.9809	0		NaN	0		2.47035	0
	1.9809	0		NaN	0		2.49074	0
	1.9809	0		NaN	0		2.52134	0
	1.9809	0		NaN	0		2.54173	0
	1.9809	0		NaN	0		2.52134	0
	1.9809	0		NaN	0		2.49074	0
	1.9809	0		NaN	0		2.48055	0
	1.9809	0		NaN	0		2.48055	0
	1.9809	0		1.9911	0		2.48055	0
	1.9809	0		1.9911	0		2.47035	0
	1.9809	0		1.9911	0		2.47035	0
	1.9707	0		1.9911	0		2.48055	0
	1.9809	0		1.9911	0		2.48055	0
	1.9809	0		1.9911	0		2.47035	0
	1.9809	0		1.9911	0		2.47035	0
	1.9809	0		1.9911	0		2.47035	0
	1.9809	0		1.9911	0		2.47035	0
	1.9809	0		1.9911	0		2.47035	0
	1.9809	0		1.9911	0		2.47035	0
	1.9809	0		1.9911	0		2.47035	0
	1.9809	0		1.9809	0		2.47035	0
	1.9809	0		1.9911	0		2.47035	0
	1.9809	0		1.9911	0		2.47035	0
	1.9809	0		1.9911	0		2.47035	0
	1.9707	0		1.9809	0		2.47035	0
	1.9707	0		1.9809	0		2.47035	0
	1.9707	0		1.9809	0		2.47035	0
	1.9809	0		1.9809	0		2.47035	0
	1.9707	0		1.9809	0		2.47035	0
	1.9809	0		1.9809	0		2.47035	0
	1.9707	0		1.9809	0		2.48055	0
	1.9707	0		1.9809	0		2.47035	0
	1.9707	0		1.9809	0		2.47035	0
	1.9707	0		1.9809	0		2.47035	0
	1.9707	0		1.9707	0		2.47035	0
	1.9707	0		1.9707	0		2.47035	0
	1.9707	0		1.9707	0		2.47035	0
	1.9707	0		1.9707	0		2.47035	0
	1.9605	0		1.9707	0		2.47035	0
	1.9605	0		1.9707	0		2.47035	0
	1.95031	0		1.9605	0		2.47035	0
	1.95031	0		1.9605	0		2.47035	0
	1.95031	0		1.95031	0		2.47035	0
	1.95031	0		1.95031	0		2.47035	0
	1.95031	0		1.95031	0		2.46015	0
	1.95031	0		1.95031	0		2.47035	0
	1.95031	0		1.95031	0		2.46015	0
	1.95031	0		1.95031	0		2.46015	0
	1.9605	0		1.94011	0		2.44996	0
	1.9707	0		1.95031	0		2.44996	0
	1.9707	0		1.9605	0		2.44996	0
	1.9707	0		1.9605	0		2.43976	0
	1.9605	0		1.9605	0		2.43976	0
	1.95031	0		1.9605	0		2.43976	0
	1.95031	0		1.95031	0		2.44996	0
	1.95031	0		1.95031	0		2.44996	0
	1.95031	0		1.95031	0		2.44996	0
	1.9707	0		1.95031	0		2.44996	0
	1.9707	0		1.94011	0		2.44996	0
	1.9707	0		1.94011	0		2.44996	0
	1.9605	0		1.94011	0		2.44996	0
	1.9605	0		1.92992	0		2.43976	0
	1.95031	0		1.92992	0		2.43976	0
	1.95031	0		1.92992	0		2.43976	0
	1.95031	0		1.91972	0		2.43976	0
	1.94011	0		1.91972	0		2.43976	0
	1.94011	0		1.91972	0		2.43976	0
	1.94011	0		1.91972	0		2.43976	0
	1.92992	0		1.91972	0		2.43976	0
	1.92992	0		1.95031	0		2.43976	0
	1.95031	0		1.95031	0		2.42956	0
	1.9707	0		1.95031	0		2.42956	0
	1.9707	0		1.95031	0		2.42956	0
	1.9707	0		1.95031	0		2.42956	0
	1.9605	0		1.95031	0		2.43976	0
	1.95031	0		1.95031	0		2.43976	0
	1.95031	0		1.95031	0		2.43976	0
	1.94011	0		1.95031	0		2.43976	0
	1.94011	0		1.94011	0		2.43976	0
	1.95031	0		1.94011	0		2.43976	0
	1.9605	0		1.94011	0		2.43976	0
	1.9605	0		1.94011	0		2.43976	0
	1.9605	0		1.92992	0		2.43976	0
	1.9605	0		1.92992	0		2.42956	0
	1.95031	0		1.92992	0		2.42956	0
	1.95031	0		1.91972	0		2.42956	0
	1.94011	0		1.94011	0		2.42956	0
	1.94011	0		1.95031	0		2.42956	0
	1.92992	0		1.95031	0		2.42956	0
	1.91972	0		1.94011	0		2.43976	0
	1.91972	0		1.94011	0		2.43976	0
	1.90952	0		1.94011	0		2.43976	0
	1.90952	0		1.92992	0		2.43976	0
	1.90952	0		1.92992	0		2.43976	0
	1.90952	0		1.91972	0		2.42956	0
	1.89932	0		1.91972	0		2.42956	0
	1.91972	0		1.91972	0		2.42956	0
	1.92992	0		1.92992	0		2.42956	0
	1.91972	0		1.92992	0		2.42956	0
	1.90952	0		1.92992	0		2.43976	0
	1.89932	0		1.92992	0		2.43976	0
	1.89932	0		1.91972	0		2.43976	0
	1.89932	0		1.91972	0		2.43976	0
	1.88913	0		1.91972	0		2.42956	0
	1.88913	0		1.90952	0		2.42956	0
	1.87893	0		1.90952	0		2.43976	0
	1.90952	0		1.90952	0		2.42956	0
	1.90952	0		1.89932	0		2.42956	0
	1.89932	0		1.89932	0		2.43976	0
	1.88913	0		1.89932	0		2.43976	0
	1.88913	0		1.88913	0		2.43976	0
	1.87893	0		1.89932	0		2.42956	0
	1.86873	0		1.91972	0		2.43976	0
	1.86873	0		1.94011	0		2.42956	0
	1.85854	0		1.94011	0		2.42956	0
	1.85854	0		1.94011	0		2.41937	0
	1.88913	0		1.92992	0		2.41937	0
	1.88913	0		1.92992	0		2.42956	0
	1.86873	0		1.91972	0		2.42956	0
	1.85854	0		1.91972	0		2.43976	0
	1.85854	0		1.91972	0		2.42956	0
	1.84834	1		1.91972	0		2.42956	0
	1.83814	1		1.90952	0		2.41937	0
	1.83814	1		1.89932	0		2.41937	0
	1.82795	1		1.88913	1		2.40917	0
	1.84834	1		1.88913	1		2.40917	0
	1.86873	1		1.87893	1		2.40917	0
	1.86873	1		1.88913	1		2.40917	0
	1.82795	1		1.87893	1		2.40917	0
	2.01149	1		1.86873	1		2.40917	0
	3.31669	1		1.86873	1		2.42956	0
	3.86733	1		1.82795	1		2.43976	1
	3.83674	1		1.76676	1		2.43976	1
	3.81634	1		1.75657	1		2.43976	1
	3.79595	1		2.53153	1		2.43976	1
	3.78575	1		3.89792	1		2.43976	1
	3.78575	1		3.85713	1		2.43976	1
	3.77555	1		3.82654	1		2.44996	1
	3.77555	1		3.80614	1		2.49074	1
	3.77555	2		3.79595	1		3.01079	1
	3.77555	2		3.79595	1		3.88772	1
	3.78575	2		3.78575	1		3.85713	1
	3.79595	2		3.78575	2		3.82654	1
	3.82654	2		3.78575	2		3.81634	1
	3.84693	2		3.79595	2		3.80614	1
	3.86733	2		3.81634	2		3.79595	1
	3.89792	2		3.84693	2		3.79595	1
	3.71437	2		3.86733	2		3.79595	1
	3.38807	2		3.88772	2		3.78575	1
	3.11275	2		3.89792	2		3.79595	2
	2.88842	2		3.55122	2		3.79595	2
	2.70488	2		3.27591	2		3.81634	2
	2.54173	2		3.04138	2		3.84693	2
	2.39897	2		2.84764	2		3.86733	2
	2.27661	2		2.68449	2		3.89792	2
	2.17464	2		2.54173	2		3.6328	2
	2.08287	2		2.41937	2		3.24532	2
	1.9911	3		2.3072	2		2.91901	2
	1.92992	3		2.20523	2		2.6437	2
	1.88913	3		2.11346	2		2.41937	2
	1.83814	3		2.03188	3		2.25622	2
	1.80755	3		1.9707	3		2.13385	2
	1.77696	3		1.91972	3		2.03188	2
	1.74637	3		1.87893	3		1.95031	2
	1.72598	3		1.83814	3		1.87893	2
	1.69539	3		1.80755	3		1.82795	2
	1.68519	3		1.77696	3		1.78716	2
	1.67499	3		1.74637	3		1.74637	3
	1.67499	3		1.73617	3		1.70558	3
	1.6648	3		1.71578	3		1.68519	3
	1.6648	3		1.70558	3		1.6648	3
	1.6546	3		1.69539	3		1.6444	3
	1.6444	3		1.68519	3		1.62401	3
	1.6444	3		1.67499	3		1.61381	3
	1.6444	3		1.67499	3		1.59342	3
	1.6546	4		1.6648	3		1.58322	3
	1.6648	4		1.6546	3		1.57302	3
	1.70558	4		1.6546	3		1.56283	3
	1.76676	4		1.6444	4		1.54243	3
	1.84834	4		1.6546	4		1.54243	3
	1.95031	4		1.67499	4		1.53224	3
	2.03188	4		1.70558	4		1.53224	3
	2.11346	4		1.76676	4		1.52204	3
	2.14405	4		1.83814	4		1.51184	3
	2.14405	4		1.92992	4		1.51184	3
	2.08287	4		2.02169	4		1.51184	4
	2.00129	4		2.09307	4		1.52204	4
	1.90952	4		2.13385	4		1.55263	4
	1.81775	4		2.14405	4		1.60361	4
	1.73617	4		2.11346	4		1.68519	4
	1.6648	4		2.05228	4		1.77696	4
	1.62401	4		1.9605	4		1.86873	4
	1.58322	4		1.86873	4		1.94011	4
	1.55263	5		1.77696	4		1.9809	4
	1.53224	5		1.69539	4		1.9911	4
	1.52204	5		1.6444	4		1.9605	4
	1.51184	5		1.59342	4		1.90952	4
	1.50164	5		1.56283	5		1.82795	4
	1.49145	5		1.53224	5		1.74637	4
	1.49145	5		1.52204	5		1.6648	4
	1.48125	5		1.50164	5		1.59342	4
	1.48125	5		1.49145	5		1.53224	4
	1.48125	5		1.49145	5		1.50164	4
	1.49145	5		1.48125	5		1.46086	5
	1.52204	5		1.47105	5		1.43027	5
	1.57302	5		1.47105	5		1.42007	5
	1.6342	5		1.47105	5		1.40987	5
	1.71578	5		1.48125	5		1.42007	5
	1.77696	5		1.50164	5		1.38948	5
	1.80755	5		1.54243	5		1.37928	5
	1.80755	5		1.61381	5		1.37928	5
	1.78716	6		1.69539	5		1.37928	5
	1.72598	6		1.76676	5		1.37928	5
	1.6648	6		1.82795	5		1.39968	5
	1.61381	6		1.84834	5		1.44046	5
	1.57302	6		1.82795	6		1.50164	5
	1.54243	6		1.78716	6		1.58322	5
	1.52204	6		1.73617	6		1.6546	5
	1.51184	6		1.6648	6		1.69539	5
	1.50164	6		1.61381	6		1.71578	5
	1.50164	6		1.57302	6		1.70558	5
	1.51184	6		1.54243	6		1.6648	6
	1.52204	6		1.52204	6		1.62401	6
	1.57302	6		1.51184	6		1.57302	6
	1.69539	6		1.50164	6		1.53224	6
	1.90952	6		1.50164	6		1.49145	6
	2.21543	6		1.50164	6		1.45066	6
	2.51114	6		1.52204	6		1.43027	6
	2.73547	6		1.57302	6		1.42007	6
	2.83744	7		1.69539	6		1.40987	6
	2.82724	7		1.92992	6		1.40987	6
	2.72527	7		2.24602	6		1.39968	6
	2.55193	7		2.56212	6		1.40987	6
	2.35819	7		2.80685	7		1.42007	6
	2.16444	7		2.92921	7		1.46086	6
	2.01149	7		2.91901	7		1.58322	6
	1.88913	7		2.79665	7		1.84834	6
	1.78716	7		2.6233	7		2.19503	6
	1.72598	7		2.41937	7		2.50094	6
	1.6648	7		2.22562	7		2.6437	6
	1.62401	7		2.06247	7		2.6233	7
	1.58322	7		1.94011	7		2.49074	7
	1.56283	7		1.83814	7		2.297	7
	1.53224	7		1.75657	7		2.10326	7
	1.51184	7		1.69539	7		1.95031	7
	1.49145	7		1.6444	7		1.81775	7
	1.48125	7		1.60361	7		1.72598	7
	1.46086	7		1.57302	7		1.6546	7
	1.45066	8		1.54243	7		1.60361	7
	1.43027	8		1.52204	7		1.55263	7
	1.42007	8		1.50164	7		1.52204	7
	1.42007	8		1.48125	8		1.49145	7
	1.40987	8		1.46086	8		1.46086	7
	1.40987	8		1.45066	8		1.44046	7
	1.39968	8		1.43027	8		1.43027	7
	1.38948	8		1.42007	8		1.40987	7
	1.38948	8		1.40987	8		1.38948	7
	1.38948	8		1.40987	8		1.37928	7
	1.37928	8		1.39968	8		1.35889	8
	1.37928	8		1.38948	8		1.34869	8
	1.37928	8		1.38948	8		1.33849	8
	1.37928	8		1.37928	8		1.3283	8
	1.37928	8		1.37928	8		1.3283	8
	1.37928	8		1.37928	8		1.3181	8
	1.37928	8		1.37928	8		1.3181	8
	1.39968	8		1.36909	8		1.3079	8
	1.44046	9		1.36909	8		1.3079	8
	1.49145	9		1.36909	8		1.29771	8
	1.56283	9		1.36909	8		1.29771	8
	1.61381	9		1.36909	9		1.29771	8
	1.6342	9		1.36909	9		1.29771	8
	1.6342	9		1.38948	9		1.29771	8
	1.60361	9		1.42007	9		1.29771	8
	1.56283	9		1.47105	9		1.29771	8
	1.53224	9		1.54243	9		1.3079	8
	1.49145	9		1.60361	9		1.3283	8
	1.46086	9		1.6444	9		1.35889	9
	1.44046	9		1.6546	9		1.39968	9
	1.43027	9		1.62401	9		1.47105	9
	1.42007	9		1.58322	9		1.52204	9
	1.42007	9		1.53224	9		1.57302	9
	1.40987	9		1.50164	9		1.59342	9
	1.40987	9		1.46086	9		1.58322	9
	1.39968	9		1.44046	9		1.55263	9
	1.39968	10		1.42007	9		1.50164	9
	1.38948	10		1.40987	9		1.46086	9
	1.37928	10		1.39968	9		1.42007	9
	1.37928	10		1.39968	10		1.38948	9
	1.36909	10		1.38948	10		1.36909	9
	1.36909	10		1.37928	10		1.35889	9
	1.36909	10		1.37928	10		1.34869	9
	1.35889	10		1.36909	10		1.33849	9
	1.35889	10		1.36909	10		1.33849	9
	1.36909	10		1.35889	10		1.3283	9
	1.36909	10		1.34869	10		1.3181	10
	1.37928	10		1.34869	10		1.3079	10
	1.42007	10		1.33849	10		1.3079	10
	1.48125	10		1.33849	10		1.29771	10
	1.57302	10		1.33849	10		1.29771	10
	1.6648	10		1.33849	10		1.29771	10
	1.72598	10		1.33849	10		1.29771	10
	1.74637	10		1.34869	10		1.28751	10
	1.73617	11		1.36909	10		1.28751	10
	1.69539	11		1.42007	10		1.28751	10
	1.6444	11		1.51184	10		1.29771	10
	1.59342	11		1.62401	11		1.29771	10
	1.55263	11		1.71578	11		1.3181	10
	1.52204	11		1.76676	11		1.35889	10
	1.50164	11		1.77696	11		1.43027	10
	1.48125	11		1.74637	11		1.51184	10
	1.46086	11		1.68519	11		1.61381	10
	1.45066	11		1.62401	11		1.67499	10
	1.44046	11		1.56283	11		1.69539	11
	1.43027	11		1.52204	11		1.6648	11
	1.42007	11		1.49145	11		1.61381	11
	1.40987	11		1.46086	11		1.54243	11
	1.39968	11		1.44046	11		1.49145	11
	1.38948	11		1.43027	11		1.45066	11
	1.37928	11		1.40987	11		1.42007	11
	1.38948	11		1.39968	11		1.39968	11
	1.38948	12		1.38948	11		1.37928	11
	1.40987	12		1.37928	11		1.35889	11
	1.44046	12		1.36909	11		1.34869	11
	1.50164	12		1.36909	12		1.33849	11
	1.61381	12		1.35889	12		1.3283	11
	1.72598	12		1.36909	12		1.3181	11
	1.80755	12		1.36909	12		1.3181	11
	1.85854	12		1.38948	12		1.3079	11
	1.84834	12		1.43027	12		1.3079	11
	1.80755	12		1.51184	12		1.3079	11
	1.74637	12		1.6444	12		1.3181	12
	1.68519	12		1.75657	12		1.33849	12
	1.62401	12		1.84834	12		1.36909	12
	1.57302	12		1.86873	12		1.43027	12
	1.53224	12		1.83814	12		1.52204	12
	1.51184	12		1.77696	12		1.62401	12
	1.49145	12		1.69539	12		1.70558	12
	1.47105	12		1.62401	12		1.75657	12
	1.46086	13		1.56283	12		1.75657	12
	1.44046	13		1.52204	12		1.71578	12
	1.43027	13		1.49145	12		1.6444	12
	1.42007	13		1.46086	13		1.57302	12
	1.42007	13		1.44046	13		1.50164	12
	1.44046	13		1.42007	13		1.46086	12
	1.46086	13		1.42007	13		1.43027	12
	1.51184	13		1.40987	13		1.39968	12
	1.59342	13		1.40987	13		1.37928	12
	1.69539	13		1.40987	13		1.35889	12
	1.78716	13		1.43027	13		1.34869	13
	1.84834	13		1.48125	13		1.33849	13
	1.86873	13		1.55263	13		1.33849	13
	1.84834	13		1.6546	13		1.34869	13
	1.78716	13		1.75657	13		1.37928	13
	1.72598	13		1.82795	13		1.42007	13
	1.6546	13		1.86873	13		1.48125	13
	1.59342	13		1.84834	13		1.55263	13
	1.55263	14		1.78716	13		1.6342	13
	1.51184	14		1.71578	13		1.69539	13
	1.49145	14		1.6342	13		1.72598	13
	1.48125	14		1.57302	14		1.73617	13
	1.48125	14		1.52204	14		1.70558	13
	1.49145	14		1.49145	14		1.6648	13
	1.52204	14		1.47105	14		1.60361	13
	1.56283	14		1.46086	14		1.54243	13
	1.62401	14		1.48125	14		1.49145	13
	1.68519	14		1.50164	14		1.45066	13
	1.73617	14		1.55263	14		1.42007	14
	1.78716	14		1.61381	14		1.39968	14
	1.80755	14		1.67499	14		1.37928	14
	1.80755	14		1.73617	14		1.38948	14
	1.77696	14		1.76676	14		1.39968	14
	1.73617	14		1.78716	14		1.44046	14
	1.68519	14		1.77696	14		1.50164	14
	1.62401	14		1.74637	14		1.55263	14
	1.58322	15		1.70558	14		1.60361	14
	1.54243	15		1.6546	14		1.6342	14
	1.54243	15		1.59342	14		1.6444	14
	1.55263	15		1.56283	14		1.62401	14
	1.58322	15		1.53224	15		1.58322	14
	1.62401	15		1.52204	15		1.54243	14
	1.67499	15		1.54243	15		1.50164	14
	1.70558	15		1.57302	15		1.47105	14
	1.72598	15		1.62401	15		1.45066	14
	1.71578	15		1.6648	15		1.43027	14
	1.69539	15		1.69539	15		1.42007	15
	1.67499	15		1.69539	15		1.43027	15
	1.6444	15		1.69539	15		1.45066	15
	1.61381	15		1.6648	15		1.48125	15
	1.59342	15		1.62401	15		1.51184	15
	1.58322	15		1.59342	15		1.54243	15
	1.59342	15		1.57302	15		1.57302	15
	1.61381	15		1.57302	15		1.57302	15
	1.62401	16		1.57302	15		1.57302	15
	1.6546	16		1.59342	15		1.55263	15
	1.6648	16		1.62401	15		1.52204	15
	1.67499	16		1.6444	15		1.49145	15
	1.67499	16		1.6546	16		1.47105	15
	1.6648	16		1.6546	16		1.46086	15
	1.6444	16		1.6444	16		1.46086	15
	1.62401	16		1.62401	16		1.47105	15
	1.61381	16		1.61381	16		1.50164	15
	1.60361	16		1.60361	16		1.51184	15
	1.61381	16		1.59342	16		1.52204	16
	1.6342	16		1.59342	16		1.53224	16
	1.6342	16		1.59342	16		1.52204	16
	1.6342	16		1.61381	16		1.50164	16
	1.6342	16		1.62401	16		1.49145	16
	1.62401	16		1.62401	16		1.48125	16
	1.61381	16		1.61381	16		1.47105	16
	1.60361	16		1.60361	16		1.46086	16
	1.60361	17		1.59342	16		1.47105	16
	1.61381	17		1.58322	16		1.48125	16
	1.61381	17		1.58322	16		1.49145	16
	1.61381	17		1.59342	16		1.49145	16
	1.61381	17		1.59342	17		1.50164	16
	1.61381	17		1.59342	17		1.50164	16
	1.60361	17		1.59342	17		1.49145	16
	1.60361	17		1.58322	17		1.48125	16
	1.59342	17		1.58322	17		1.47105	16
	1.58322	17		1.57302	17		1.46086	16
	1.59342	17		1.57302	17		1.46086	16
	1.59342	17		1.57302	17		1.46086	17
	1.59342	17		1.57302	17		1.47105	17
	1.59342	17		1.57302	17		1.47105	17
	1.58322	17		1.57302	17		1.47105	17
	1.58322	17		1.57302	17		1.46086	17
	1.57302	17		1.57302	17		1.46086	17
	1.57302	17		1.56283	17		1.45066	17
	1.57302	17		1.56283	17		1.45066	17
	1.57302	18		1.55263	17		1.45066	17
	1.57302	18		1.56283	17		1.45066	17
	1.56283	18		1.56283	17		1.45066	17
	1.56283	18		1.55263	18		1.45066	17
	1.55263	18		1.55263	18		1.45066	17
	1.55263	18		1.54243	18		1.44046	17
	1.55263	18		1.54243	18		1.44046	17
	1.55263	18		1.54243	18		1.44046	17
	1.54243	18		1.54243	18		1.44046	17
	1.54243	18		1.53224	18		1.44046	17
	1.54243	18		1.53224	18		1.45066	18
	1.54243	18		1.53224	18		1.45066	18
	1.53224	18		1.52204	18		1.44046	18
	1.53224	18		1.52204	18		1.44046	18
	1.53224	18		1.52204	18		1.44046	18
	1.53224	18		1.52204	18		1.44046	18
	1.53224	18		1.52204	18		1.43027	18
	1.52204	18		1.51184	18		1.43027	18
	1.52204	19		1.51184	18		1.43027	18
	1.51184	19		1.51184	18		1.43027	18
	1.51184	19		1.51184	18		1.43027	18
	1.51184	19		1.51184	19		1.42007	18
	1.50164	19		1.50164	19		1.42007	18
	1.50164	19		1.50164	19		1.42007	18
	1.50164	19		1.50164	19		1.42007	18
	1.49145	19		1.50164	19		1.42007	18
	1.49145	19		1.50164	19		1.40987	18
	1.48125	19		1.50164	19		1.40987	18
	1.48125	19		1.50164	19		1.40987	19
	1.48125	19		1.50164	19		1.40987	19
	1.47105	19		1.50164	19		1.40987	19
	1.47105	19		1.49145	19		1.39968	19
	1.46086	19		1.49145	19		1.39968	19
	1.46086	19		1.49145	19		1.39968	19
	1.45066	19		1.48125	19		1.39968	19
	1.45066	19		1.48125	19		1.39968	19
	1.45066	20		1.48125	19		1.39968	19
	1.44046	20		1.48125	19		1.39968	19
	1.43027	20		1.48125	19		1.39968	19
	1.43027	20		1.48125	20		1.39968	19
	1.43027	20		1.49145	20		1.39968	19
	1.42007	20		1.50164	20		1.40987	19
	1.42007	20		1.50164	20		1.40987	19
	1.42007	20		1.50164	20		1.42007	19
	1.42007	20		1.51184	20		1.43027	19
	1.42007	20		1.51184	20		1.43027	19
	1.43027	20					1.43027	20
	1.45066	20					1.43027	20
	1.45066	20					1.44046	20
	1.46086	20					1.44046	20
	1.46086	20					1.45066	20
	1.47105	20					1.45066	20
	1.48125	20					1.45066	20
	1.48125	20					1.46086	20
	1.50164	20					1.46086	20
	1.52204	20					1.47105	20
	1.58322	20					1.52204	20
	1.77696	20
	2.09307	20
	2.3174	20
	2.49074	20
	2.65389	20
	2.78645	20
	2.88842	20
	2.97	20
	3.03118	20
	3.08216	20
	3.12295	20
	3.15354	20
	3.17394	20
	3.19433	20
	3.21472	20
	3.23512	20
	3.24532	20
	3.25551	20
	3.26571	20
	3.27591	20
	3.2861	20
	3.2963	20
	3.3065	20
	3.31669	20
	3.32689	20
	3.32689	20
	3.33709	20
	3.33709	20
	3.34728	20
	3.34728	20
	3.35748	20
	3.35748	20
	3.36768	20
	3.36768	20
	3.36768	20
	3.36768	20
	3.37787	20
	3.37787	20
	3.37787	20
	3.37787	20
	3.37787	20
	3.38807	20
	3.38807	20
	3.38807	20
	3.38807	20
	3.38807	20
	3.38807	20
	3.38807	20
	3.38807	20
	3.38807	20
	3.38807	20
	3.38807	20

## Sheet: Figure 2B
CXCL10		%
		Repeat1	Repeat2	Repeat3	Average	SD
NT	Heavy	16.7175	17.8066	16.2302	16.9181	0.807092
	Light	59.9467	57.7604	62.8858	60.1976	2.57191
	Free	23.3358	24.433	20.8839	22.8843	1.81711
		Repeat1	Repeat2	Repeat3	Average	SD
Pf EVs	Heavy	5.58579	3.91806	2.73943	4.08109	1.43016
	Light	35.8265	28.1475	26.679	30.2177	4.91254
	Free	58.5877	67.9344	70.5815	65.7012	6.30104
		Repeat1	Repeat2	Repeat3	Average	SD
dAdT	Heavy	64.0789	79.8261	78.0176	73.9742	8.61719
	Light	27.6872	17.6872	15.381	20.2518	6.54168
	Free	8.23394	2.48666	6.60137	5.77399	2.96162

## Sheet: Figure 2C
ifnβ		%
		Repeat1	Repeat2	Repeat3	Average	SD
NT	Heavy	8.29616	7.99328	10.3102	8.86656	1.25939
	Light	35.2662	50.711	39.4107	41.796	7.99393
	Free	56.4377	41.2957	50.2791	49.3375	7.61476
		Repeat1	Repeat2	Repeat3	Average	SD
Pf EVs	Heavy	46.0701	52.3309	55.6809	51.3606	4.87832
	Light	50.0247	44.9752	34.9339	43.3113	7.68177
	Free	3.90522	2.6939	9.38521	5.32811	3.56537
		Repeat1	Repeat2	Repeat3	Average	SD
dAdT	Heavy	83.2696	86.9201	66.3298	78.8398	10.9867
	Light	12.2439	12.2439	6.27971	10.2558	3.44341
	Free	4.48658	6.80021	10.6948	7.3272	3.13748

[truncated: 37 more sheets: Figure 3A, Figure 3B, Figure 3C, Figure 3D, Figure 3E, Figure 4B, Figure 4C, Figure 4E, Figure 4F, Figure 4G, Figure 4H, Figure 5A, Figure 5C, S1, S2, S3, S4, S5, S6, S7 …]
